# Supplementary material for: Biologically inspired warning patterns deter a passerine, Parus major, from digital turbine blades
Source: Behav Ecol. 2026 Apr 20;37(4):arag039. doi: 10.1093/beheco/arag039 (PMC13178681; doi:10.1093/beheco/arag039)
Supplement: arag039_Supplementary_Data [file arag039_supplementary_data.zip]

Archive with 5 entries (5 files):
- Cover_Image_A.png
- Cover_Image_B.png
- Supp Material - Verstion for Press.docx
- Supp_Video_BirdClips.mp4
- Supp_Video_TurbineSpeeds.mp4
